# Supplementary material for: Functioning and Disability Profile of Children with Microcephaly Associated with Congenital Zika Virus Infection
Source: Int J Environ Res Public Health. 2018 May 29;15(6):1107. doi: 10.3390/ijerph15061107 (PMC6025082; doi:10.3390/ijerph15061107)
Supplement: Supplementary file 1 [file ijerph-15-01107-s001.zip]

Archive with 1 entries (1 files):
- ijerph-299640-SI.pdf
